# Supplementary material for: Plastid Phylogenomic Analysis of Tordylieae Tribe (Apiaceae, Apioideae)
Source: Plants (Basel). 2022 Mar 7;11(5):709. doi: 10.3390/plants11050709 (PMC8912408; doi:10.3390/plants11050709)
Supplement: Supplementary file 1 [file plants-11-00709-s001.zip]

Archive with 4 entries (4 files):
- Suppl_Figure S1.align.pdf
- Suppl_Table S1.List of genes.pdf
- Suppl_Table S2.Survey.pdf
- Suppl_Table S3.List of genomes.pdf
